# Supplementary material for: Phage Display-Derived Monoclonal Antibodies Against Internalins A and B Allow Specific Detection of Listeria monocytogenes
Source: Front Public Health. 2022 Mar 15;10:712657. doi: 10.3389/fpubh.2022.712657 (PMC8964528; doi:10.3389/fpubh.2022.712657)
Supplement: Supplementary file 1 [file Table_1.XLSX]

## Sheet: Lm 4b
<>	1	2	3	4	5	6	7	8	9	10	11	12				GSM30-D2	GSM29-D3	GSM29-E6	GSM29-G5	GSM29-H8	Sec. Ctrl
A	1.401	1.215	0.9										Lmono 4b		10
B	0.82	0.727	0.64												3.16228
C	0.503	0.437	0.32												1		0.82	0.503	0.475	0.469	0.035
D	0.475	0.345	0.228												0.316228	1.401	0.727	0.437	0.345	0.351	0.03
E	0.469	0.351	0.232							0.035	0.033	0.044			0.1	1.215	0.64	0.32	0.228	0.232	0.054
F										0.032	0.03	0.042			0.0316228	0.9
G										0.038	0.033	0.054	0.0378889		0.01
H													0.00763944		0.00316228
													0.0760861

## Sheet: Lm 12a
<>	1	2	3	4	5	6	7	8	9	10	11	12				GSM30-D2	GSM29-D3	GSM29-E6	GSM29-G5	GSM29-H8	Sec. Ctrl
A	0.853	0.734	0.524										Lmono 1/2a		10
B	1.002	1.004	0.93												3.16228
C	0.908	0.892	0.822												1		1.002	0.908	0.818	0.84	0.021
D	0.818	0.811	0.69												0.316228	0.853	1.004	0.892	0.811	0.797	0.026
E	0.84	0.797	0.733							0.021	0.025	0.027			0.1	0.734	0.93	0.822	0.69	0.733	0.028
F										0.023	0.026	0.028			0.0316228	0.524
G										0.026	0.026	0.028	0.0255556		0.01
H													0.00229734		0.00316228
													0.0370423

## Sheet: Lm 12b
<>	1	2	3	4	5	6	7	8	9	10	11	12				GSM30-D2	GSM29-D3	GSM29-E6	GSM29-G5	GSM29-H8	Sec. Ctrl
A	0.137	0.11	0.079										Lmono 1/2b		10
B	0.514	0.505	0.427												3.16228
C	0.364	0.334	0.25												1		0.514	0.364	0.33	0.35	0.027
D	0.33	0.288	0.195												0.316228	0.137	0.505	0.334	0.288	0.252	0.026
E	0.35	0.252	0.194							0.027	0.027	0.031			0.1	0.11	0.427	0.25	0.195	0.194	0.033
F										0.033	0.026	0.035			0.0316228	0.079
G										0.026	0.026	0.033	0.0293333		0.01
H													0.00364005		0.00316228
													0.0475336

## Sheet: Linn
<>	1	2	3	4	5	6	7	8	9	10	11	12				GSM30-D2	GSM29-D3	GSM29-E6	GSM29-G5	GSM29-H8	Sec. Ctrl
A	0.029	0.024	0.03										L innocua		10
B	0.024	0.024	0.033												3.16228
C	0.025	0.019	0.023												1		0.024	0.025	0.022	0.025	0.041
D	0.022	0.025	0.022												0.316228	0.029	0.024	0.019	0.025	0.032	0.038
E	0.025	0.032	0.022							0.041	0.038	0.037			0.1	0.024	0.033	0.023	0.022	0.022	0.043
F										0.041	0.038	0.038			0.0316228	0.03
G										0.045	0.039	0.043	0.04		0.01
H													0.00269258		0.00316228
													0.0534629

## Sheet: Liva
<>	1	2	3	4	5	6	7	8	9	10	11	12				GSM30-D2	GSM29-D3	GSM29-E6	GSM29-G5	GSM29-H8	Sec. Ctrl
A	0.028	0.02	0.028										L ivanovii		10
B	0.019	0.019	0.024												3.16228
C	0.02	0.024	0.024												1		0.019	0.02	0.018	0.026	0.025
D	0.018	0.022	0.02												0.316228	0.028	0.019	0.024	0.022	0.021	0.018
E	0.026	0.021	0.026							0.025	0.022	0.03			0.1	0.02	0.024	0.024	0.02	0.026	0.024
F										0.02	0.018	0.024			0.0316228	0.028
G										0.02	0.023	0.024	0.0228889		0.01
H													0.00351584		0.00316228
													0.0404681

## Sheet: Lgrayi
<>	1	2	3	4	5	6	7	8	9	10	11	12				GSM30-D2	GSM29-D3	GSM29-E6	GSM29-G5	GSM29-H8	Sec. Ctrl
A	0.035	0.021	0.021										L grayi		10
B	0.025	0.03	0.032												3.16228
C	0.026	0.021	0.022												1		0.025	0.026	0.025	0.025	0.036
D	0.025	0.03	0.027												0.316228	0.035	0.03	0.021	0.03	0.026	0.031
E	0.025	0.026	0.023							0.036	0.038	0.036			0.1	0.021	0.032	0.022	0.027	0.023	0.04
F										0.037	0.031	0.034			0.0316228	0.021
G										0.03	0.037	0.04	0.0354444		0.01
H													0.00324465		0.00316228
													0.0516677

## Sheet: L NY
<>	1	2	3	4	5	6	7	8	9	10	11	12				GSM30-D2	GSM29-D3	GSM29-E6	GSM29-G5	GSM29-H8	Sec. Ctrl
A	0.032	0.031	0.032										L NYensis		10
B	0.026	0.034	0.031												3.16228
C	0.029	0.032	0.029												1		0.026	0.029	0.03	0.027	0.041
D	0.03	0.027	0.028												0.316228	0.032	0.034	0.032	0.027	0.028	0.062
E	0.027	0.028	0.029							0.041	0.044	0.046			0.1	0.031	0.031	0.029	0.028	0.029	0.04
F										0.036	0.062	0.042			0.0316228	0.032
G										0.035	0.044	0.04	0.0433333		0.01
H													0.00788987		0.00316228
													0.0827827

## Sheet: Lrip
<>	1	2	3	4	5	6	7	8	9	10	11	12				GSM30-D2	GSM29-D3	GSM29-E6	GSM29-G5	GSM29-H8	Sec. Ctrl
A	0.029	0.025	0.03										L riparia		10
B	0.024	0.022	0.028												3.16228
C	0.021	0.021	0.028												1		0.024	0.021	0.02	0.022	0.032
D	0.02	0.023	0.021												0.316228	0.029	0.022	0.021	0.023	0.019	0.024
E	0.022	0.019	0.021							0.032	0.03	0.037			0.1	0.025	0.028	0.028	0.021	0.021	0.033
F										0.029	0.024	0.03			0.0316228	0.03
G										0.022	0.027	0.033	0.0293333		0.01
H													0.00458258		0.00316228
													0.0522462

## Sheet: Lwelsh
<>	1	2	3	4	5	6	7	8	9	10	11	12				GSM30-D2	GSM29-D3	GSM29-E6	GSM29-G5	GSM29-H8	Sec. Ctrl
A	0.032	0.027	0.025										L welshimeri		10
B	0.025	0.023	0.032												3.16228
C	0.026	0.021	0.023												1		0.025	0.026	0.026	0.024	0.029
D	0.026	0.02	0.025												0.316228	0.032	0.023	0.021	0.02	0.022	0.028
E	0.024	0.022	0.022							0.029	0.036	0.037			0.1	0.027	0.032	0.023	0.025	0.022	0.039
F										0.034	0.028	0.035			0.0316228	0.025
G										0.035	0.032	0.039	0.0338889		0.01
H													0.00362093		0.00316228
													0.0519935

## Sheet: Lseel
<>	1	2	3	4	5	6	7	8	9	10	11	12				GSM30-D2	GSM29-D3	GSM29-E6	GSM29-G5	GSM29-H8	Sec. Ctrl
A	0.051	0.039	0.047										L seeligeri		10
B	0.039	0.037	0.041												3.16228
C	0.038	0.04	0.045												1		0.039	0.038	0.041	0.049	0.07
D	0.041	0.045	0.047												0.316228	0.051	0.037	0.04	0.045	0.04	0.058
E	0.049	0.04	0.042							0.07	0.076	0.058			0.1	0.039	0.041	0.045	0.047	0.042	0.061
F										0.065	0.058	0.065			0.0316228	0.047
G										0.083	0.075	0.061	0.0678889		0.01
H													0.00872417		0.00316228
													0.11151

[truncated: 24 more sheets: Laqu, Lmar, Lboo, Lfleisch, L FL, L WS, Lroc, Lgran, Lcor, Jden, Ecoli, Kpn, Paer, Sent, Bsub, Bthu, Bcer, Kaer, Eclo, Efaecalis …]
